# Supplementary material for: State policies that promote, and that inhibit, improved public health: An exploratory analysis of paid sick leave
Source: Front Public Health. 2022 Nov 17;10:1003117. doi: 10.3389/fpubh.2022.1003117 (PMC9714347; doi:10.3389/fpubh.2022.1003117)
Supplement: Supplementary file 1 [file Data_Sheet_1.xlsx]

## Sheet: Sheet1
region	year	PSLCOV	employed_pop	M	P	R	MP	MR	PR	MPR
1	2009	0.73	7097319	0	0	0	0	0	0	0
1	2010	0.72	7101731	0	0	0	0	0	0	0
1	2011	0.72	7153875	0	0	0	0	0	0	0
1	2012	0.7	7191502	0	0	0	0	0	0	0
1	2013	0.69	7203519	0.23861	0	0	0	0	0	0
1	2014	0.67	7347867	0.24009	0	0	0	0	0	0
1	2015	0.66	7437495	0.24011	0	0	0	0	0	0
1	2016	0.68	7531923	0.70018	0	0	0	0	0	0
1	2017	0.73	7725554	0.70173	0	0	0	0	0	0
1	2018	0.79	7858282	0.74845	0	0	0	0	0	0
1	2019	0.82	7934430	0.74912	0	0	0.06958	0	0	0
1	2020	0.83	7327020	0.7455	0	0	0.07028	0	0	0
1	2021	0.86	7510477	0.74459	0	0	0.07176	0	0	0
2	2009	0.71	18877344	0	0	0	0	0	0	0
2	2010	0.71	18748087	0	0	0	0	0	0	0
2	2011	0.71	18763118	0	0	0	0	0	0	0
2	2012	0.69	18877713	0	0	0	0	0	0	0
2	2013	0.68	18990583	0	0	0	0	0	0	0
2	2014	0.69	19126721	0	0	0	0	0	0	0
2	2015	0.71	19350267	0	0	0	0	0	0	0
2	2016	0.71	19448711	0	0	0	0	0	0	0
2	2017	0.74	19950814	0	0	0	0	0	0	0
2	2018	0.76	20077202	0	0	0	0	0	0	0
2	2019	0.77	20297301	0	0	0	0.22309	0	0	0
2	2020	0.79	18728137	0	0	0	0.22444	0	0	0
2	2021	0.8	19151119	0	0	0	0.22794	0	0	0
3	2009	0.6	21168269	0	0	0	0	0	0	0
3	2010	0.62	21034915	0	0	0	0	0	0	0
3	2011	0.62	21135684	0	0	0	0	0	0	0
3	2012	0.62	21310884	0	0	0	0	0	0	0
3	2013	0.6	21391730	0	0	0.13808	0	0	0	0
3	2014	0.61	21797312	0	0	0.20259	0	0	0.13931	0
3	2015	0.61	22106439	0	0	0.20364	0	0	0.14067	0
3	2016	0.63	22418881	0	0	0.13331	0	0	0.34763	0
3	2017	0.67	22709662	0	0	0	0	0	0.48183	0
3	2018	0.67	22876487	0	0.24277	0	0	0	0.48263	0
3	2019	0.67	23004845	0	0.24457	0	0	0	0.4812	0
3	2020	0.71	21398154	0	0.24596	0	0	0	0.28003	0.20384
3	2021	0.74	22092709	0	0.24632	0	0	0	0.2815	0.20349
4	2009	0.66	10181329	0	0	0.46128	0	0	0	0
4	2010	0.67	10176716	0	0	0.46186	0	0	0	0
4	2011	0.66	10268153	0	0	0.46134	0	0	0	0
4	2012	0.64	10340359	0	0	0.46112	0	0	0	0
4	2013	0.64	10425403	0	0	0.46097	0	0	0	0
4	2014	0.63	10568871	0	0	0.32557	0	0	0.13501	0
4	2015	0.65	10682055	0	0	0.32366	0	0	0.13401	0
4	2016	0.65	10739262	0	0.27315	0.32288	0	0	0.13334	0
4	2017	0.68	10822403	0	0.27159	0.32199	0	0	0.13255	0
4	2018	0.69	10901757	0	0.27059	0.16987	0	0	0.28536	0
4	2019	0.73	11025222	0	0.26998	0.16978	0	0	0.28614	0
4	2020	0.72	10617137	0	0.26875	0.17269	0	0	0.28301	0
4	2021	0.74	10766718	0	0.27198	0.17344	0	0	0.28352	0
5	2009	0.64	26566075	0.01145	0	0.8393	0	0	0	0
5	2010	0.65	26572714	0.01175	0	0.83866	0	0	0	0
5	2011	0.65	27000328	0.01172	0	0.83923	0	0	0	0
5	2012	0.65	27502929	0.01209	0	0.83991	0	0	0	0
5	2013	0.66	27869491	0.01229	0	0.84114	0	0	0	0
5	2014	0.67	28340684	0.01236	0	0.84236	0	0	0	0
5	2015	0.67	28753986	0.01257	0	0.84264	0	0	0	0
5	2016	0.66	29447781	0.01258	0	0.52674	0	0	0.31786	0
5	2017	0.7	30097618	0.01227	0	0.55203	0	0	0.31713	0
5	2018	0.7	30557314	0.01223	0	0.16389	0	0	0.70592	0
5	2019	0.71	31108479	0.01218	0	0.16363	0.10326	0	0.70593	0
5	2020	0.69	29351674	0.01221	0	0.16411	0.10262	0	0.70575	0
5	2021	0.75	30486416	0.0117	0	0.15909	0.09815	0	0.71566	0
6	2009	0.63	7655834	0	0	0.75939	0	0	0	0
6	2010	0.63	7787120	0	0	0.76213	0	0	0	0
6	2011	0.65	7907463	0	0	0.76375	0	0	0	0
6	2012	0.65	7954929	0	0	0.76227	0	0	0	0
6	2013	0.65	7910564	0	0	0.76073	0	0	0	0
6	2014	0.63	7888073	0	0	0.61628	0	0	0.1457	0
6	2015	0.65	7977154	0	0	0.36387	0	0	0.40095	0
6	2016	0.68	8127556	0	0	0.3676	0	0	0.39685	0
6	2017	0.7	8342724	0	0	0.36889	0	0	0.39675	0
6	2018	0.67	8474245	0	0	0	0	0	1	0
6	2019	0.67	8619627	0	0	0	0	0	1	0
6	2020	0.64	8209189	0	0	0	0	0	1	0
6	2021	0.71	8481122	0	0	0	0	0	1	0
7	2009	0.65	15872415	0	0	1	0	0	0	0
7	2010	0.67	16080725	0	0	1	0	0	0	0
7	2011	0.68	16343573	0	0	1	0	0	0	0
7	2012	0.67	16699112	0	0	1	0	0	0	0
7	2013	0.67	16933856	0	0	0.88386	0	0	0.11614	0
7	2014	0.66	17310336	0	0	0.88402	0	0	0.11598	0
7	2015	0.64	17541831	0	0	0.78534	0	0	0.21466	0
7	2016	0.66	17757192	0	0	0.7895	0	0	0.2105	0
7	2017	0.7	17939099	0	0	0.79078	0	0	0.20922	0
7	2018	0.75	18236145	0	0	0.72108	0	0	0.27892	0
7	2019	0.74	18492576	0	0	0.72359	0	0	0.27641	0
7	2020	0.69	17686876	0	0	0.72419	0	0	0.27581	0
7	2021	0.73	18424503	0	0	0.728	0	0	0.272	0
8	2009	0.62	10130591	0	0	0.62046	0	0	0	0
8	2010	0.65	9956814	0	0	0.61952	0	0	0	0
8	2011	0.66	9995567	0	0	0.61789	0	0	0	0
8	2012	0.61	10164373	0	0	0.61918	0	0	0	0
8	2013	0.61	10327832	0	0	0.61961	0	0	0	0
8	2014	0.61	10590847	0	0	0.34599	0	0	0.27441	0
8	2015	0.6	10838527	0	0	0.34655	0	0	0.27592	0
8	2016	0.61	11109126	0	0	0.34656	0	0	0.27688	0
8	2017	0.65	11335013	0	0	0.35037	0	0	0	0.2717
8	2018	0.72	11626957	0	0	0.35118	0	0.27251	0	0
8	2019	0.77	11927345	0	0	0.35234	0	0.27382	0	0
8	2020	0.75	11425597	0	0	0.34903	0	0.27929	0	0
8	2021	0.78	11937350	0	0	0.35132	0	0.28032	0	0
9	2009	0.7	22045523	0	0	0	0	0	0	0
9	2010	0.7	21934992	0	0	0	0	0	0	0
9	2011	0.69	22121100	0	0	0	0	0	0	0
9	2012	0.67	22485400	0	0	0	0	0	0	0
9	2013	0.67	22852059	0	0	0	0	0	0	0
9	2014	0.66	23348241	0	0	0	0	0	0	0
9	2015	0.66	23867164	0	0	0	0	0	0	0
9	2016	0.76	24368917	0.73723	0	0	0	0	0	0
9	2017	0.83	24821294	0.73558	0	0	0.08023	0	0	0
9	2018	0.87	25119129	0.73522	0	0	0.07949	0	0	0
9	2019	0.91	25396075	0.88113	0	0	0.07944	0	0	0
9	2020	0.93	23439583	0.87858	0	0	0.08297	0	0	0
9	2021	0.95	24249273	0.87634	0	0	0.08397	0	0	0
